# Supplementary material for: HIV but Not CMV Replication Alters the Blood Cytokine Network during Early HIV Infection in Men
Source: Viruses. 2022 Aug 21;14(8):1833. doi: 10.3390/v14081833 (PMC9416553; doi:10.3390/v14081833)
Supplement: Supplementary file 1 [file viruses-14-01833-s001.zip]

Archive with 1 entries (1 files):
- viruses-1854599-supplemental.pdf
